# Supplementary material for: Exopolysaccharide production in Caulobacter crescentus: A resource allocation trade-off between protection and proliferation
Source: PLoS One. 2018 Jan 2;13(1):e0190371. doi: 10.1371/journal.pone.0190371 (PMC5749776; doi:10.1371/journal.pone.0190371)
Supplement: S1 Dataset — Tab 1: Fig 2D Zones of Exlusion contains the data for quantification of EPS (relative zones of TRITC-dextran) for NA1000, NA1000ΔMGE, NA1000Δgmd2, and NA1000Δgmd1 (Fig 2D). Relative zones of exclusion were calculated by normalizing to the average NA1000 zone of exclusion for each experiment (i.e. strains that were mixed and visualized together). Tab 2: Fig 3A Phage Adsorption contains quantified unadsorbed phage CR30 (pfu/mL) for the phage adsorption timecourse presented in Fig 3A. Tab 3: Fig 3B Phage Percent Adsorption contains data for the 40 minute endpoint phage adsorption data (percent adsorbed relative to time 0) presented in Fig 3B. Tab 4: Fig 3C Phage Percent Survival contains data for the endpoint phage CR30 survival experiment presented in Fig 3C. Percent survival was calculated relative to an uninoculated control. Tab 5: Fig 3D Phage Timecourse contains data presented in Fig 3D showing the detailed phage CR30 effects on culture growth and lysis during a 15 hour incubation. Tab 6: Doubling Times contains the NA1000 and NA1000ΔMGE culture doubling times in PYE media (data reported in text). Tab 7: Fig 5 Competition contains normalized fluorescence data for all configurations of the competition experiment presented in Fig 5. Fluorescence data were first normalized to the average fluorescence of a pure culture of the appropriate strain and then to the average fluorescence on day 1 of the experiment. Tab 8: S1 Fig Synchrony Capacity contains calculated synchrony capacity data used to assess the presence of EPS in NA1000, NA1000ΔMGE, NA1000Δ469, NA1000Δfcl, and NA1000Δgmd2. Tab 9: S2 Fig Raw Fluorescence contains florescence measurements from pure cultures of GFP or mCherry expressing strains used in the competition experiments. (XLSX) [file pone.0190371.s001.xlsx]

## Sheet: Fig2D Zones of Exclusion
NA1000	∆MGE	∆gmd2	∆gmd1
1.52747	0.829567	0.650799	1.00223
2.57285	0.451411	0.611751	1.10961
1.27702	0.518727	0.787466	0.917627
0.335844	0.380789	0.826515	1.65628
1.96387	0.425735	0.761435	0.953421
2.37588	0.605517	0.77445	0.810245
0.416995	0.485662	0.654053	1.21374
1.4445	0.272171	0.699609	1.03152
2.10745	0.770318	1.26255	1.61723
0.71039	0.781554	0.748419	0.732149
0.378292	0.882682	1.05104	1.11287
0.358316	0.573056	0.777705	1.96541
0.374547	1.00254	1.11937	1.05755
0.590535	0.283407	1.28207	0.933896
3.46456	0.898912	0.722387	1.32112
1.41704	0.475674	0.406749	1.03802
1.71917	0.605517	1.18771	1.02826
0.253443	0.489408	0.618259	0.715879
0.58679	0.555578	1.81248	0.972944
2.17736	0.717881	0.419765	0.686593
0.29714	0.711639	1.35041	0.959928
0.676681	0.654208	0.790721	1.4708
0.739106	0.73536	1.08033	0.972944
0.481917	0.52062	0.527147	1.69859
1.04748	0.871446	1.08358	1.32763
2.19984	0.374547	0.556433	1.65628
0.358316	0.642972	1.50335	1.71486
1.72791	0.887676	0.693101	1.85152
3.20487	0.553081	0.706117	1.32438
3.12622	0.670439	1.24303	1.21699
0.489408	0.615505	1.02826	1.40573
0.637978	0.556826	0.761435	1.39922
0.466935	0.54559	1.27557	1.37969
1.64301	1.08619	0.790721	0.706117
0.461941	0.630487	1.24303	0.940404
2.99513	1.20479	0.631275	0.693101
1.52191	0.780306	0.566195	1.13239
2.59561	0.838985	0.680085	1.3439
0.360813	0.978816	0.946912	0.484845
1.52565	0.499396	0.868817	1.3439
0.423238	0.963834	0.732149	1.37969
2.07124	0.593326	0.588973	1.15842
0.799033	0.609329	1.16168	1.38946
2.07749	0.513313	0.790721	0.468575
0.407007	0.425914	1.08683	1.14541
0.475674	0.561321	1.05429	1.09985
0.312122	0.67457	0.995722	1.17795
2.07	0.941689	1.07382	0.950166
2.04464	1.07217	0.644291	1.00548
2.40285	0.581016	0.748419	0.611751
1.74797	0.595788	1.28533	1.15517
0.448072	0.570204	1.24303	0.432781
0.498542	0.724634	0.641037	0.933896
0.58594	0.669197	0.504369	2.05978
0.693034	0.851346	0.575957	0.98596
2.46098	1.10873	1.18771	1.57168
2.35407	1.10873	1.16493	1.08358
0.547435	0.457351	1.21699	1.85803
0.802839	0.901833	0.754927	0.950166
0.660288	0.915692	1.03477	1.07382
0.425673	0.78799	0.442543	1.77994
1.59578	0.571194	0.83953	1.55866
1.63142	0.639499	1.45779	1.44152
2.07887	0.460321	0.536909	1.85152
0.611781	0.663258	1.41223	2.02398
0.78997	0.890944	0.660561	1.27231
1.79179	0.700875	0.829769	0.462067
0.450421	0.254414	1.23977	1.49684
0.599902	0.357367	0.680085	1.3016
0.514767	0.454381	1.12263	1.51636
0.702855	0.456361	0.90461	1.31461
0.837487	0.643459	1.40898	0.846039
0.586043	0.795909	0.995722	0.494607
0.532586	1.19386	0.676831	1.76041
0.257384	0.956279	1.0966	1.66604
0.798879	0.776111	0.741911	1.52612
0.527636	1.082	0.462067	1.16818
0.705825	1.14041	0.471829	1.16493
0.461311	0.811749	1.4643	1.18445
0.403894	0.982018	0.693101	0.852546
0.295991	0.207887	0.745165	0.741911
0.364297	0.419733	0.634529	1.00223
0.303911	0.730574	0.566195	0.673577
1.28494	0.300941	0.728895	0.481591
0.449431	0.295001	0.481591	1.89383
0.183138	0.287082	0.387225	1.12588
0.329649	0.397955	0.628021	1.19096
0.569214	0.964199	0.393733	2.4047
1.97393	0.674147	0.98596	1.6693
1.01765	0.530606	0.930643	1.36993
0.661278	0.664248	0.615005	0.982706
0.681077	0.348458	1.49684	0.979452
0.489029	0.63554	1.61398	0.624767
1.6918	0.524667	0.478337	0.462067
1.15823	1.03547	0.829769	0.660561
0.411814	0.254414	0.559687	1.25604
0.78601	0.395975	1.08033	1.17469
0.544465	0.533576	0.673577	1.62049
0.409834	0.382116	0.852546	0.452305
0.434582	0.614751	0.449051	0.566195
0.346478	0.763241	0.533655	1.56192
0.253424	0.249464	0.846039	1.16493
0.584063	0.497938	0.98596	0.868817
0.723644	0.330639	1.23652	0.855801
2.1155	0.420723	1.15842	0.820007
0.607821	0.508828	0.810245	0.628021
0.404884	0.403894	1.03802	0.514131
0.482099	0.776111	1.49033	0.933896
0.715724	0.618711	0.452305	1.07056
0.441512	0.356377	0.92088	0.283098
1.65122	0.301931	0.644291	1.77017
1.5344	0.248474	0.514131	0.911118
0.458341	0.361327	0.676831	1.87105
0.272233	0.62762	0.585719	0.322145
0.663258	0.579113	1.31136	1.2235
0.587033	0.928561	0.995722	1.0966
0.518727	0.531596	0.416511	1.79295
0.4722	0.194028	0.439289	0.338415
0.611781	0.212837	1.1812	0.846039
1.68388	0.610791	0.953421	1.26906
0.781061	0.641479	0.657307	0.859054
0.707805	0.545455	1.12263	0.83953
0.736513	0.679097	0.836276	0.849292
0.706815	0.417753	1.55541	1.07056
1.31068	0.220756	1.05755	0.998976
0.663258	0.292031	1.7897	1.28858
0.612771	0.296981	0.514131	1.12263
0.609801	0.428643	0.556433	1.3862
0.596932	0.619701	1.35041	1.06406
0.914702	0.520707	0.780959	0.634529
0.845406	0.47418	0.680085	1.32438
0.710775	0.798879	0.693101	1.04779
0.522687	1.00182	1.02826	0.911118
0.461311	0.301931	0.647545	0.702863
0.729584	0.47121	0.745165	1.30811
0.589013	0.552385	0.777705	0.663815
0.742453	0.639499	1.42199	0.686593
1.26217	0.343508	0.719133	0.680085
0.353407	0.398945	0.787466	1.36342
0.546445	0.458341	1.55541	0.911118
0.512787	0.645439	1.21049	1.03802
0.770171	0.79195	0.445797	1.23326
0.542485	0.841446	0.989214	0.771197
0.350438	0.657318	1.52938	1.21699
1.61954	0.407854	0.88834	0.98596
0.462301	0.409834	1.28207	0.660561
1.23841	0.393005	1.10961	1.15842
2.06105	0.30985	0.732149	0.686593
0.454381	0.62663	0.806991	1.51636
1.48491	0.825608	0.943659	0.722387
0.702863	0.870155	0.927388	1.12263
1.20072	0.501898	0.725641	0.764689
1.00548	0.516747	0.83953	0.846039
0.816753	0.94836	1.04779	2.20621
1.06731	0.580103	1.76692	2.19645
1.56192	0.558325	0.800482	1.21699
0.771197	0.807789	0.927388	0.605243
1.63676	0.377166	1.20072	0.894849
1.1812	0.616731	0.683339	0.569449
1.03802	0.451411	0.780959	1.0185
0.777705	0.742453	0.878579	1.72136
1.91986	0.737503	0.88834	1.03152
1.83525	0.700875	0.898102	1.07056
2.45351	1.02459	1.00223	1.8743
0.725641	1.08497	0.702863	0.894849
0.517385	0.568224	0.93715	1.34065
1.09334	0.829567	0.836276	1.7116
0.680085	0.422703	1.44477	1.96216
0.641037	0.968159	1.16493	1.06731
1.31461	0.918661	1.05755	1.37319
0.442543	0.733544	0.637783	0.833023
0.917627	1.09091	0.92088	0.885086
0.836276	1.01073	0.891594	1.25279
0.950166	0.981028	1.16168	1.40573
0.914372	0.743443	0.751672	0.738657
1.36993	0.935491	0.842785	0.943659
1.89708	1.02953	1.07056	0.946912
1.98494	0.985977	0.868817	1.30485
0.615005	1.29781	1.04779	1.41874
1.00223	1.12655	0.924134	1.05429
1.17144	0.703845	1.31787	1.01199
1.01525	0.994887	1.08033	1.09334
1.09009	0.480119	1.09009	0.917627
1.02501	0.904802	0.82326	1.31787
1.40573	0.684047	0.963182	1.06731
1.02501	0.690976	1.49033	1.08683
0.816753	1.03349	0.598735	1.2235
0.758181	0.885004	1.01199	0.754927
1.18771	0.62861	1.03802	1.26906
0.930643	0.504868	0.901356	1.18771
1.28533	0.392015	1.16493	1.97843
1.14866	0.701865	1.51636	0.924134
0.956674	1.04735	1.49033	0.728895
1.20072	0.485069	1.27557	0.806991
1.23977	0.551395	0.735403	0.569449
0.396987	0.969149	0.992468	1.03152
0.559687	0.764231	1.30485	1.15191
1.51311	0.520707	1.6335	1.02826
1.1389	0.865205	0.771197	1.57493
1.13564	1.08695	1.41223	0.621513
0.338415	0.680087	1.39271	1.09985
0.93715	0.657318	1.35366	1.15842
1.29184	0.597922	1.29834	0.917627
1.07056	1.10972	0.930643	1.32438
0.575957	0.640489	0.940404	1.7897
1.50335	0.900843	1.61723	0.998976
0.826515	0.62366	1.64001	1.35366
0.670323	0.606831	1.10636	1.09985
1.75716	0.887974	1.05755	1.35692
1.28858	0.755322	1.24303	1.48057
1.36342	0.646429	0.865563	1.37969
1.16493	0.428643	1.17469	1.00223
0.898102	1.26217	0.748419	1.33414
0.654053	1.02459	1.0966	0.894849
1.52612	0.78997	1.01525	1.22676
1.64001	0.796899	0.87207	1.16818
1.32112	0.928561	1.01199	1.12263
1.17469	0.78205	0.816753	1.4708
1.4285	0.817688	0.950166	1.19422
1.02175	0.936481	0.907864	0.833023
1.3016	0.973108	0.647545	1.5066
0.891594	0.831547	0.995722	1.28207
1.92962	0.721664	0.979452	0.598735
0.559687	0.847386	0.924134	1.31461
0.943659	1.35819	0.816753	1.627
1.03802	1.33641	1.11612	1.01525
0.575957	0.832537	0.777705	1.40573
0.396987	1.21465	1.64652	1.19096
1.53914	0.577133	0.575957	1.55541
0.605243	1.082	0.940404	0.93715
1.43176	0.586043	1.02175	0.621513
1.52612	1.05527	1.04779	1.66604
0.924134	0.768192	1.27557	1.65954
1.08683	0.491009	0.693101	0.806991
0.842785	0.558325	0.989214	1.73438
0.820007	0.754332	0.924134	1.69533
0.956674	1.05824	0.976198	1.03802
1.49358	0.573174	1.09985	1.53588
0.940404	0.362317	1.36342	1.99144
1.41549	0.347468	1.05429	0.92088
1.09009	1.24534	1.13239	1.38946
1.12263	0.47814	0.87207	1.45128
1.33739	0.792939	0.891594	1.15191
2.26803	1.20871	0.842785	0.588973
1.22025	0.550405	1.22676	1.41549
1.32438		1.24953	0.927388
1.2593		0.566195	0.995722
1.29509		1.31787	0.588973
1.12588		0.862308	1.17795
0.930643		0.849292	1.0185
1.51961		0.898102	0.87207
1.11937		0.722387	1.19422
0.90461		0.810245	0.898102
1.40573		0.667069	1.42525
1.24953		0.621513	1.19422
0.787466		0.507623	1.35041
1.37319		0.751672	1.21699
1.35692		0.836276	0.663815
1.15842		0.566195	1.66604
0.87207		1.13239	0.83953
0.982706		0.87207	0.878579
1.41874		1.08358	0.885086
0.628021		0.637783	1.13564
0.93715		0.93715	0.995722
1.46755		0.966437	1.12263
0.963182		1.1812	0.497861
1.32763		0.699609	2.36891
0.813498		0.797229	1.08358
1.09985		0.767943	0.715879
0.914372		0.894849	0.712625
1.05755		0.826515	1.03152
0.901356		0.644291	0.865563
0.790721		0.732149	0.992468
0.898102		1.43826	0.940404
0.569449		0.963182	1.30485
1.51636		0.933896	1.45128
1.81248		0.676831	1.22676
1.46104		0.842785	0.924134
2.14764		0.455559	0.859054
1.42199		0.582465	1.65628
0.878579		0.868817	0.83953
1.79621		1.0608	0.862308
0.998976		1.08358	0.683339
0.992468		0.881833	0.533655
0.816753		0.96969	1.14215
1.70509		1.24628	0.787466
1.60422		1.51311	0.631275
0.663815		1.23977	0.722387
1.81898		1.00874	0.553179
0.846039		0.797229	0.953421
1.09009		1.49358	1.0966
1.55216		1.07707	1.16168
0.683339		0.992468	0.624767
1.34715		0.475083	0.514131
1.0608		1.55216	1.14541
0.917627		1.49033	0.673577
1.00874		1.68232	0.693101
0.836276		0.719133	0.686593
1.14541		0.383971	0.93715
1.43826		1.64001	0.927388
0.87207		1.45454	1.52612
1.23652		1.47731	1.68557
1.1812		0.751672	1.73438
1.21374		0.663815	1.52938
1.60096		0.605243	1.73438
0.787466		0.859054	2.1574
1.01525		0.566195	1.51311
1.72462		0.966437	0.816753
0.507623		0.959928	2.72685
0.979452		1.00874	2.82121
0.982706		0.728895	1.01199
1.01525		1.95565	1.57168
0.806991		0.820007	0.907864
1.14215		0.940404	0.865563
1.29509		1.00223	1.35366
1.64001		1.04779	1.2235
0.930643		0.855801	1.03152
0.566195		0.686593	1.41223
1.06406		0.998976	0.543417
1.16493		1.09009	2.02073
1.42199		0.663815	0.943659
1.41874		0.767943	1.33414
1.07382		1.05104	1.35692
0.940404		0.762396	1.19747
0.820007		0.72004	0.842785
0.891594		0.689237	1.31787
0.924134		0.602601	1.12914
0.87207		0.369646	0.598735
1.0608		0.887537	1.75716
0.660561		0.743144	1.80922
1.27882		0.575647	1.62374
0.933896		0.47361	1.04453
0.96969		0.47361	1.39271
1.17469		0.660358	1.35366
0.826515		0.369646	1.19096
1.4708		0.958771	1.22638
1.10961		0.583348	0.822079
1.11287		0.79705	1.78277
0.777705		1.12627	1.14167
1.07707		0.43703	0.388899
1.75065		0.490937	0.668059
2.08907		1.3804	0.87406
0.90461		1.03578	0.28301
0.556433		0.47361	1.90214
0.800482		0.51404	0.895238
1.01199		0.489011	0.847106
0.689847		0.687311	0.712339
0.966437		0.825929	0.44088
0.859054		0.824004	0.854807
1.24303		0.589124	0.916415
0.572703		0.812452	1.33804
0.943659		0.920265	1.52479
1.03802		0.818228	0.787424
1.58795		0.927966	0.587199
1.01199		0.721966	0.785499
1.98494		1.16862	0.585274
0.471684		0.773947	1.03963
0.31574		1.27836	0.51789
0.369646		1.43623	1.21483
1.32649		0.654582	0.673835
0.31574		0.783573	0.567946
1.26488		0.673835	0.306113
1.48821		0.646881	0.392749
1.11857		0.929892	0.924116
1.40735		0.612227	0.868284
1.49206		0.739293	1.08776
1.00113		0.939518	0.573722
1.11857		0.635329	0.693087
0.209851		0.960696	0.835555
2.2198		1.15707	0.976098
0.546769		0.737368	1.25333
0.916415		0.822079	0.895238
0.652657		1.2129	0.533292
0.824004		0.745069	1.14167
1.05311		0.947219	0.383123
0.91064		0.854807	0.927966
0.63918		0.344618	1.23601
1.14744		0.625703	1.04156
0.820153		1.09931	1.64801
1.59795		0.993425	0.993425
0.550619		0.602601	0.960696
0.329216		0.685386	0.614152
0.452432		0.893312	0.75277
1.38617		0.685386	0.966472
1.06466		0.939518	0.927966
0.87406		0.746994	1.08199
1.28414		0.779723	0.991499
0.989574		0.883686	0.71619
1.10316		0.847106	0.766246
1.2129		1.40158	0.902938
1.80588		0.456282	1.32264
1.08199		0.646881	0.658433
1.09931		0.704638	0.498638
1.63646		1.1667	0.881761
0.515965		1.27836	0.446656
0.856732		1.1667	0.745069
0.648806		0.462058	0.533292
0.947219		0.492862	0.5949
1.18787		1.02423	0.745069
0.371572		0.587199	0.533292
1.23023		1.32264	0.5949
0.496712		1.03771	0.373497
0.664209		0.83748	0.589124
1.44393		0.889462	0.83363
0.816303		0.664209	0.31959
0.791274		1.16477	0.269534
0.658433		0.504413	1.03963
0.577573		0.358095	0.31574
1.13012		1.05311	0.614152
0.629554		0.496712	0.381198
0.625703		0.706564	1.28221
0.286861		0.698863	0.83363
0.789349		1.11857	0.835555
0.377347		1.05311	0.75277
0.885611		0.67576	0.419703
0.729667		0.777798	0.658433
		1.07428	0.375422
		0.352319	1.01268
		0.629554	0.510189
		0.535218	1.16477
		0.629554	0.666134
		0.398525	0.438955
		0.537143	0.614152
		0.727741	0.564096
		0.974172	0.402376
		0.856732	0.458208
		1.17055	1.12242
		0.510189	0.893312
		0.725816	1.10701
		0.535218	0.302263
		0.504413	0.462058
		0.500563	0.269534
		0.564096	0.560245
		1.07428	1.3804
		0.308039	1.10509
		0.373497	0.95492
		0.727741	0.902938
		0.44088	0.446656
		0.71619	0.964546
		0.508264	0.508264
		0.627629	0.487086
		0.589124	0.554469
		0.745069
		0.51404
		0.323441
		1.00883
		0.602601
		0.702713
		0.433179
		0.358095
		0.571797
		0.564096
		1.07428
		0.308039
		0.373497
		0.727741
		0.44088
		0.71619
		0.508264
		0.627629
		0.589124
		0.745069
		0.51404
		0.323441
		1.00883
		0.602601
		0.702713
		0.433179
		0.358095
		0.571797
		0.91064
		0.714265
		0.286861
		0.450507
		0.334992
		0.63533
		0.589124
		0.775872
		1.07236
		0.608377
		0.431254
		1.17247
		0.677685
		0.508264
		0.652657
		0.926041
		0.695012
		0.885611
		1.02808
		0.361945
		0.685386
		1.60565
		0.589124
		0.521741
		0.718115
		0.504413
		0.458208
		0.43703
		0.28301
		1.12434
		0.926041
		0.383123
		0.885611
		0.585274
		0.281085
		0.525591
		0.631479
		0.500563
		0.668059
		1.05696
		0.475535
		0.40045
		0.544844
		0.604526
		0.367721
		0.494787
		1.39773
		0.952995
		0.691162
		0.735443
		0.679611
		0.410077
		0.454357
		0.698863
		0.263758
		0.325366
		0.585274
		0.375422
		0.306113
		0.489011
		0.550619
		0.908714
		0.706564
		0.71619
		0.539068
		0.458208
		0.306113
		0.777798
		1.365
		0.51404
		0.438955
		0.571797
		0.899088
		0.463983
		0.304188
		0.367721
		0.704638
		1.4112
		0.614152
		0.941443
		0.489011
		0.82978
		1.23601
		0.906789
		1.33612
		0.777798
		1.23986
		0.718115

## Sheet: Fig3A Phage Adsorption
Time (m)	NA1000														NA1000ΔMGE															PYE
	Replicate 1	Replicate 2	Replicate 3	Replicate 4	Replicate 5	Replicate 6	Replicate 7	Replicate 8	Replicate 9	Replicate 10	Replicate 11	Replicate 12	Replicate 13	Replicate 14	Replicate 1	Replicate 2	Replicate 3	Replicate 4	Replicate 5	Replicate 6	Replicate 7	Replicate 8	Replicate 9	Replicate 10	Replicate 11	Replicate 12	Replicate 13	Replicate 14	Replicate 15	Replicate 1	Replicate 2	Replicate 3	Replicate 4	Replicate 5	Replicate 6	Replicate 7	Replicate 8	Replicate 9	Replicate 10	Replicate 11	Replicate 12	Replicate 13	Replicate 14	Replicate 15
3	9600	8640	9360	11520	11520	14320	11760	12320	11280	10480	13120	11360	12800	13360	10320	10080	11040	9200	9200	11040	10880	10560	10160	11520	9040	10080	11120	11040	10240	10320	13040	12640	11040	13120	15120	12960	15840	17120	15040	17440	16960	16160	15600	16560
20	7360	8000	8640	10400	11120	10000	12960	10320	9520	10080	12800	10480	10080	11200	7840	8320	7520	10000	7680	9840	8320	9280	7600	9600	8880	7440	8560	10560	8720	11360	11840	12560	11200	11520	14960	15600	17680	15680	16160	17440	14240	15040	16720	15440
40	7760	8800	8880	8960	11040	11680	11200	12640	11680	10640	12080	10960	11280	11200	6960	5920	8720	10560	7840	9200	9040	8880	9520	8400	8480	8400	9440	8480	8000	11440	14640	12240	11200	12960	15760	17440	15840	17120	17040	16720	16400	15600	16320	13760

## Sheet: Fig3B Phage Percent Adsorption
NA1000	NA1000ΔMGE	NA1000Δgmd2
0.80833	0.67442	0.969697
1.01852	0.5873	1.26471
0.94872	0.78986	0.817391
0.77778	1.14783	1.05376
0.95833	0.85217	0.830357
0.81564	0.83333	1.22222
0.95238	0.83088	0.942529
1.02597	0.84091	1.10465
1.03546	0.93701	0.807692
1.01527	0.72917	0.745283
0.92073	0.93805	0.859813
0.96479	0.83333	0.772727
0.88125	0.84892	1.06522
0.83832	0.76812	1.10101
1.64	0.78125	0.840909

## Sheet: Fig3C Phage Percent Survival
NA1000	NA1000∆MGE	NA1000∆gmd2
1.12408	0.800715	0.213292
0.90396	0.164789	0.41658
0.834874	0.16334	0.827074
0.832978	0.505075	0.955775
0.84586	0.496633	0.945622
0.86509	0.510404	0.90822
0.866681	0.470184	0.951919
1.0448	0.22648	0.926712
0.848477	0.719581	0.930916
0.908055	0.393186	0.945997
0.953775	0.370459	0.967942
0.847723	0.365162	0.880629
0.97418	0.46158
0.919668	0.142155
0.964139	0.613298
0.736197	0.854479
0.905054	0.549802
0.985387	0.607678
0.946802	0.642031
0.99487	0.524564
0.982864	0.502047
0.946294	0.779705
0.959292	0.452283
0.952101	0.460817
0.946558	0.448718
	0.654987
	0.331898

## Sheet: Fig3D Phage Timecourse
Time (min)	NA1000 with phage CR30																																				NA1000 without phage CR30
	Replicate 1	Replicate 2	Replicate 3	Replicate 4	Replicate 5	Replicate 6	Replicate 7	Replicate 8	Replicate 9	Replicate 10	Replicate 11	Replicate 12	Replicate 13	Replicate 14	Replicate 15	Replicate 16	Replicate 17	Replicate 18	Replicate 19	Replicate 20	Replicate 21	Replicate 22	Replicate 23	Replicate 24	Replicate 25	Replicate 26	Replicate 27	Replicate 28	Replicate 29	Replicate 30	Replicate 31	Replicate 32	Replicate 33	Replicate 34	Replicate 35		Replicate 1	Replicate 2	Replicate 3	Replicate 4	Replicate 5	Replicate 6	Replicate 7	Replicate 8	Replicate 9	Replicate 10	Replicate 11	Replicate 12	Replicate 13
0	0.0969	0.1029	0.0973	0.0997	0.1003	0.1022	0.1075	0.1112	0.1056	0.1062	0.106	0.0994	0.0952	0.1057	0.1022	0.1066	0.108	0.0947	0.0953	0.0923	0.0942	0.0957	0.1015	0.0971	0.0855	0.13449	0.12301	0.10344	0.10881		0.28734	0.33658	0.27493	0.1148	0.11217		0.1031	0.0971	0.0954	0.1002	0.0957	0.1041	0.1063	0.0938	0.1007	0.1113	0.1145	0.1163	0.1022
15	0.1006	0.1099	0.0989	0.1064	0.1025	0.1113	0.107	0.1114	0.1061	0.1051	0.1047	0.1057	0.1034	0.113	0.1018	0.1062	0.1087	0.0981	0.098	0.0994	0.1036	0.097	0.1026	0.1	0.089	0.1498	0.13353	0.11214	0.11771	0.16296	0.15964	0.16551	0.15637	0.12004	0.12051		0.108	0.1025	0.1025	0.1007	0.0992	0.1057	0.1019	0.0944	0.1048	0.1098	0.1213	0.1104	0.0982
30	0.1035	0.1142	0.1018	0.1093	0.1054	0.1149	0.109	0.113	0.1078	0.107	0.1072	0.1078	0.1062	0.1168	0.1037	0.1082	0.1117	0.1004	0.1002	0.1019	0.1042	0.1004	0.1049	0.1044	0.0911	0.15484	0.13513	0.11342	0.12003	0.13884	0.15311	0.15526	0.15369	0.12242	0.12179		0.1123	0.1055	0.1051	0.1034	0.1019	0.1086	0.1043	0.0959	0.1067	0.1136	0.1245	0.1145	0.0999
45	0.107	0.119	0.1054	0.1127	0.1087	0.119	0.1124	0.117	0.1104	0.1097	0.1107	0.111	0.1099	0.1206	0.1064	0.1112	0.1152	0.1035	0.103	0.1045	0.1072	0.104	0.1088	0.1073	0.0933	0.16189	0.13781	0.11593	0.12336	0.14222	0.15824	0.1583	0.15897	0.12547	0.12448		0.1172	0.1092	0.1093	0.1063	0.105	0.1124	0.1071	0.0982	0.1096	0.1189	0.1296	0.1184	0.1024
60	0.1112	0.1253	0.1102	0.1175	0.1128	0.1243	0.1162	0.1213	0.1135	0.1126	0.115	0.1148	0.1142	0.1211	0.11	0.1152	0.1193	0.1068	0.1062	0.1075	0.1105	0.1079	0.1128	0.1129	0.0955	0.17012	0.14168	0.1188	0.12711	0.14786	0.1644	0.16518	0.16651	0.12811	0.12703		0.1232	0.1135	0.114	0.1108	0.1089	0.1169	0.1101	0.1007	0.1129	0.1217	0.1357	0.1232	0.1053
75	0.1161	0.1319	0.1156	0.1224	0.1179	0.1306	0.1203	0.1265	0.1171	0.1162	0.1198	0.1192	0.1188	0.1295	0.1135	0.1193	0.1239	0.1106	0.1099	0.1109	0.1143	0.1124	0.1181	0.1161	0.098	0.17962	0.14614	0.12239	0.13169	0.15504	0.17357	0.17403	0.17628	0.12964	0.12864		0.1297	0.1187	0.1193	0.115	0.1135	0.1226	0.114	0.1038	0.1169	0.1244	0.1423	0.1285	0.1084
90	0.1219	0.1393	0.1211	0.1281	0.1233	0.1374	0.1252	0.1327	0.1218	0.1203	0.1254	0.1244	0.1243	0.1329	0.1179	0.1243	0.1291	0.1152	0.1143	0.1152	0.1189	0.1176	0.1235	0.1231	0.1005	0.19079	0.15119	0.1261	0.1363	0.16353	0.18427	0.18432	0.18717	0.13299	0.13181		0.1369	0.1248	0.1249	0.1205	0.1186	0.1283	0.1179	0.1072	0.1215	0.1297	0.15	0.1347	0.1119
105	0.1281	0.1474	0.1271	0.1349	0.1297	0.1448	0.1308	0.1398	0.1265	0.1253	0.1318	0.1304	0.1305	0.1417	0.1232	0.1296	0.1351	0.12	0.1191	0.1199	0.1239	0.1236	0.1299	0.1283	0.1044	0.2034	0.15687	0.13086	0.14223	0.17319	0.19597	0.19711	0.20001	0.13651	0.13544		0.1449	0.131	0.1313	0.1269	0.1242	0.1346	0.1231	0.1112	0.1265	0.136	0.1588	0.142	0.1163
120	0.135	0.1558	0.1338	0.1417	0.1362	0.153	0.1369	0.1473	0.132	0.1305	0.1503	0.148	0.1459	0.1609	0.1367	0.1431	0.1489	0.1336	0.132	0.1314	0.1359	0.1362	0.1506	0.1462	0.1379	0.23739	0.17243	0.143	0.15663	0.20393	0.21633	0.21262	0.2164	0.15979	0.17834		0.1533	0.138	0.1379	0.1332	0.1301	0.1413	0.1283	0.1154	0.1319	0.1429	0.1834	0.1618	0.1298
135	0.1475	0.1729	0.1481	0.1521	0.1482	0.1685	0.1468	0.1618	0.1418	0.1381	0.1587	0.1561	0.1528	0.1648	0.1434	0.1502	0.1571	0.1388	0.138	0.1373	0.1423	0.1453	0.1585	0.1562	0.1425	0.25361	0.17839	0.14861	0.16368	0.20737	0.23063	0.23098	0.2355	0.16338	0.17926		0.1692	0.1444	0.1523	0.1475	0.1414	0.1561	0.1345	0.1199	0.1381	0.1508	0.195	0.1714	0.1353
150	0.1557	0.1844	0.1562	0.1607	0.1562	0.1787	0.1541	0.1705	0.148	0.1443	0.1687	0.1652	0.1619	0.1747	0.1506	0.1578	0.1664	0.1456	0.145	0.144	0.1491	0.1562	0.169	0.1669	0.1481	0.27267	0.18796	0.15549	0.17223	0.20882	0.24403	0.24728	0.25192	0.16958	0.18		0.1793	0.1524	0.1607	0.1552	0.1483	0.1641	0.1413	0.1253	0.1448	0.16	0.2086	0.1817	0.1413
165	0.1652	0.1986	0.1656	0.1703	0.1654	0.1897	0.1621	0.1808	0.1551	0.1513	0.1794	0.1749	0.1723	0.1906	0.1587	0.1665	0.1767	0.1535	0.1528	0.1514	0.1575	0.1692	0.1817	0.1797	0.1548	0.29474	0.19962	0.1633	0.18281	0.20807	0.26086	0.26587	0.27094	0.17696	0.18302		0.1912	0.1619	0.1703	0.1638	0.1565	0.1732	0.149	0.1312	0.1523	0.1687	0.2233	0.1933	0.1481
180	0.176	0.2117	0.1763	0.1815	0.1756	0.2023	0.1713	0.1918	0.163	0.1591	0.1922	0.1862	0.1846	0.198	0.1821	0.1762	0.1882	0.1624	0.1615	0.1597	0.1664	0.1828	0.1964	0.1944	0.1628	0.32003	0.2141	0.17276	0.19513	0.20698	0.2819	0.28693	0.29271	0.18606	0.18748		0.2045	0.1727	0.1816	0.1736	0.1657	0.1837	0.1573	0.1377	0.161	0.1801	0.2422	0.2058	0.1557
195	0.1883	0.2286	0.1885	0.1938	0.1872	0.2167	0.1813	0.2045	0.1715	0.1677	0.2056	0.1986	0.1981	0.2112	0.1869	0.1868	0.2008	0.1734	0.1717	0.1689	0.1771	0.1985	0.2126	0.2112	0.1711	0.34698	0.22947	0.18318	0.20873	0.20593	0.30297	0.31117	0.3175	0.19429	0.19552		0.2197	0.1857	0.1945	0.1846	0.1761	0.1954	0.1679	0.1448	0.1705	0.1897	0.2607	0.2197	0.1639
210	0.2017	0.2472	0.202	0.2071	0.2	0.232	0.1926	0.2192	0.1812	0.1772	0.2209	0.2129	0.2155	0.2264	0.191	0.1987	0.2145	0.1857	0.1831	0.1807	0.1892	0.2161	0.2311	0.2305	0.1808	0.37671	0.24676	0.1951	0.22426	0.20579	0.32757	0.33733	0.34426	0.20423	0.20289		0.2405	0.1995	0.2094	0.1969	0.1875	0.2082	0.1796	0.1527	0.1815	0.2034	0.2806	0.2358	0.1733
225	0.2171	0.2642	0.2167	0.2231	0.2138	0.2501	0.2058	0.2362	0.1916	0.1877	0.2403	0.229	0.2312	0.2427	0.2021	0.2118	0.2318	0.1988	0.1954	0.1929	0.2027	0.2358	0.2522	0.2519	0.191	0.40829	0.26553	0.20874	0.24166	0.20712	0.35523	0.36529	0.37331	0.21548	0.21014		0.2612	0.2132	0.2301	0.2106	0.2001	0.2228	0.1913	0.1616	0.193	0.216	0.3036	0.2548	0.1832
240	0.2341	0.2862	0.2335	0.2414	0.2304	0.2708	0.2208	0.2538	0.2037	0.1997	0.2604	0.2464	0.2496	0.2605	0.2159	0.2263	0.2522	0.2139	0.2106	0.2065	0.2173	0.2584	0.2746	0.2764	0.2029	0.44281	0.28812	0.22441	0.26122	0.20704	0.3865	0.3963	0.40478	0.22877	0.21829		0.2803	0.2287	0.2554	0.2284	0.2145	0.2409	0.204	0.1718	0.2063	0.2304	0.3256	0.2759	0.1947
255	0.2562	0.3102	0.2518	0.2618	0.2501	0.2942	0.2374	0.2728	0.217	0.2147	0.2812	0.2654	0.268	0.2822	0.2528	0.2428	0.271	0.2286	0.2263	0.2207	0.233	0.2828	0.2998	0.3031	0.2158	0.47793	0.3133	0.24186	0.28324	0.20893	0.4191	0.42932	0.4373	0.24317	0.22727		0.3037	0.2461	0.2771	0.2469	0.2328	0.2593	0.2157	0.1831	0.2216	0.2466	0.3526	0.2979	0.2072
270	0.279	0.3385	0.2757	0.2845	0.2715	0.3207	0.2549	0.2932	0.2338	0.2312	0.3043	0.2865	0.2908	0.306	0.2485	0.2615	0.292	0.2458	0.2433	0.2367	0.2506	0.3094	0.3268	0.3318	0.231	0.51227	0.3401	0.26108	0.30779	0.21032	0.45532	0.46309	0.47041	0.25879	0.23676		0.3284	0.2669	0.3029	0.2665	0.253	0.2799	0.2298	0.1962	0.2376	0.2632	0.3783	0.3215	0.2215
285	0.3028	0.3614	0.3046	0.3075	0.2945	0.3445	0.274	0.3161	0.251	0.2474	0.3293	0.3098	0.315	0.3356	0.2676	0.2814	0.3145	0.2642	0.2616	0.2546	0.2694	0.3363	0.3557	0.361	0.2483	0.54377	0.37026	0.28279	0.33491	0.21266	0.49297	0.49639	0.50236	0.27643	0.2481		0.3564	0.2884	0.3281	0.2873	0.2735	0.3013	0.2475	0.2111	0.2545	0.2837	0.4086	0.3491	0.2373
300	0.3281	0.3935	0.3329	0.3331	0.3173	0.371	0.2951	0.3395	0.2687	0.2656	0.3567	0.3349	0.3405	0.3593	0.2882	0.3033	0.3404	0.2841	0.282	0.2745	0.2907	0.3648	0.3864	0.3896	0.2692	0.57442	0.40027	0.30721	0.36454	0.21407	0.52493	0.52609	0.53241	0.29566	0.26084		0.3874	0.3121	0.3566	0.3103	0.2955	0.3249	0.2648	0.2284	0.2725	0.305	0.4441	0.3708	0.2548
315	0.3547	0.4231	0.3608	0.3591	0.3449	0.399	0.3175	0.3656	0.2885	0.2849	0.3852	0.3617	0.3677	0.3852	0.3127	0.3297	0.3656	0.3085	0.3051	0.2957	0.3146	0.3921	0.4123	0.4186	0.2877	0.60418	0.43287	0.33441	0.39573	0.21546	0.55506	0.55601	0.56187	0.31818	0.27632		0.4214	0.3381	0.3886	0.3367	0.3204	0.3512	0.2852	0.2454	0.2922	0.3261	0.4663	0.4012	0.2766
330	0.383	0.4537	0.391	0.3861	0.3703	0.4299	0.3434	0.3915	0.3102	0.3071	0.4132	0.3886	0.3992	0.4158	0.3416	0.3584	0.3959	0.3321	0.3302	0.3182	0.3405	0.4207	0.4437	0.4482	0.3087	0.63297	0.46651	0.36353	0.42841	0.2185	0.5854	0.58531	0.59038	0.3416	0.29266		0.4506	0.3678	0.4274	0.3621	0.348	0.3783	0.3074	0.2639	0.3145	0.3519	0.4969	0.4252	0.2996
345	0.414	0.4859	0.421	0.4184	0.3996	0.461	0.3723	0.417	0.3351	0.3316	0.4416	0.4172	0.4247	0.4469	0.3694	0.3865	0.417	0.3574	0.3568	0.3444	0.3671	0.4514	0.4716	0.4765	0.3299	0.65989	0.49958	0.39409	0.46166	0.22231	0.61438	0.61359	0.61789	0.36741	0.31101		0.4828	0.3966	0.4678	0.395	0.3791	0.4061	0.3287	0.2836	0.3393	0.3769	0.5288	0.4557	0.3237
360	0.4441	0.5181	0.4524	0.4461	0.4305	0.4911	0.3995	0.4498	0.3616	0.3569	0.4703	0.4481	0.4539	0.4734	0.3988	0.4151	0.4507	0.3854	0.3836	0.3707	0.3953	0.4793	0.4982	0.5024	0.3517	0.68647	0.53008	0.42551	0.49273	0.226	0.64168	0.63988	0.64371	0.39492	0.33196		0.5139	0.4282	0.5018	0.4231	0.4043	0.4348	0.3507	0.3055	0.3617	0.4042	0.5635	0.4861	0.3495
375	0.476	0.5513	0.4886	0.4762	0.466	0.5203	0.426	0.4864	0.3873	0.3845	0.5027	0.477	0.4827	0.5037	0.4309	0.4419	0.4882	0.4232	0.412	0.4006	0.425	0.5033	0.5205	0.5279	0.3724	0.71083	0.55902	0.45779	0.52277	0.23086	0.66783	0.66512	0.66842	0.42533	0.35606		0.5457	0.4585	0.5388	0.4517	0.4395	0.4667	0.3804	0.3303	0.3896	0.4306	0.5954	0.5144	0.3777
390	0.506	0.5824	0.523	0.5056	0.4949	0.5515	0.4548	0.5167	0.4167	0.4138	0.5321	0.5042	0.517	0.5348	0.4521	0.4713	0.5126	0.4542	0.4422	0.4283	0.4549	0.5207	0.5442	0.5497	0.3932	0.73421	0.58556	0.48824	0.55116	0.23547	0.6926	0.68924	0.69234	0.45509	0.3843		0.5774	0.4896	0.5759	0.4816	0.471	0.497	0.4063	0.3563	0.4166	0.4574	0.6213	0.5439	0.4042
405	0.5359	0.6088	0.5555	0.5357	0.5261	0.5781	0.4842	0.5394	0.4422	0.4435	0.5604	0.533	0.543	0.5627	0.4893	0.4992	0.5445	0.485	0.4714	0.4599	0.4806	0.5382	0.5661	0.5674	0.4125	0.75608	0.61056	0.51707	0.57779	0.24091	0.71613	0.71197	0.71502	0.48486	0.41418		0.6065	0.5233	0.6129	0.5143	0.5039	0.5265	0.4382	0.3779	0.4424	0.4882	0.6465	0.5726	0.4335
420	0.5614	0.6353	0.5867	0.5637	0.5547	0.6017	0.5129	0.5588	0.4769	0.4716	0.5817	0.5567	0.5667	0.588	0.5111	0.5287	0.5673	0.5111	0.4997	0.4883	0.5081	0.5568	0.5864	0.5857	0.4315	0.77697	0.63228	0.54421	0.60232	0.24754	0.7384	0.73384	0.73591	0.51333	0.44508		0.6324	0.555	0.6471	0.5467	0.5364	0.558	0.4581	0.4065	0.4706	0.5177	0.6695	0.6003	0.4631
435	0.5875	0.6586	0.6139	0.5854	0.5763	0.6204	0.5415	0.5795	0.5036	0.501	0.6044	0.5801	0.5895	0.611	0.5364	0.5512	0.5833	0.536	0.5274	0.5147	0.5338	0.5729	0.6067	0.6048	0.4489	0.79532	0.64413	0.56866	0.62424	0.25533	0.75941	0.75418	0.7555	0.54037	0.47792		0.6538	0.5815	0.6793	0.5776	0.5688	0.5876	0.486	0.4343	0.5007	0.5545	0.6974	0.6255	0.4938
450	0.605	0.6778	0.6379	0.6041	0.595	0.6399	0.5659	0.599	0.5281	0.5286	0.6218	0.6029	0.609	0.634	0.5586	0.5721	0.6076	0.5567	0.5508	0.5366	0.5567	0.5838	0.6255	0.6195	0.462	0.81261	0.64752	0.5865	0.63971	0.26422	0.78041	0.77317	0.77357	0.56266	0.50667		0.6767	0.6082	0.704	0.6048	0.5961	0.6154	0.518	0.4631	0.5299	0.5757	0.7198	0.6506	0.5244
465	0.6193	0.698	0.6601	0.6211	0.6128	0.6605	0.5887	0.6177	0.5517	0.5549	0.6367	0.6224	0.6155	0.6545	0.5741	0.5879	0.6213	0.5762	0.572	0.556	0.5762	0.5871	0.6423	0.6315	0.4724	0.82624	0.64684	0.59588	0.647	0.27311	0.79758	0.78957	0.79013	0.58192	0.53728		0.6934	0.6335	0.7313	0.63	0.623	0.6419	0.5507	0.4938	0.5601	0.6051	0.7443	0.6747	0.5525
480	0.6272	0.7181	0.6792	0.6361	0.6282	0.6753	0.6085	0.6342	0.572	0.5727	0.6455	0.6397	0.6245	0.6701	0.5857	0.6009	0.6283	0.5883	0.5878	0.5695	0.5888	0.5869	0.6552	0.6375	0.4834	0.83627	0.64757	0.59856	0.64898	0.28406	0.81234	0.80402	0.80402	0.59712	0.56694		0.7123	0.6558	0.7554	0.6567	0.6479	0.6645	0.5836	0.5255	0.5887	0.6291	0.7704	0.6985	0.5799
495	0.6333	0.7381	0.6966	0.6477	0.6407	0.6893	0.6246	0.648	0.5898	0.5889	0.6507	0.6506	0.6269	0.6794	0.5879	0.6045	0.6381	0.596	0.5984	0.5782	0.596	0.5872	0.6639	0.6394	0.4917	0.84206	0.64809	0.59844	0.64938	0.29502	0.82279	0.81332	0.81457	0.609	0.59568		0.734	0.676	0.7807	0.6792	0.6731	0.6889	0.6105	0.556	0.6126	0.6515	0.7909	0.7207	0.6061
510	0.6358	0.7581	0.7082	0.6522	0.6467	0.6978	0.6349	0.6559	0.6015	0.5991	0.6527	0.6578	0.6268	0.6851	0.5884	0.6078	0.641	0.599	0.6038	0.5823	0.6002	0.5879	0.6678	0.6402	0.4952	0.84516	0.64856	0.59906	0.65003	0.30562	0.82548	0.81791	0.82143	0.61871	0.62516		0.7532	0.695	0.8043	0.7027	0.6911	0.7063	0.637	0.5835	0.6386	0.6764	0.8119	0.7414	0.6309
525	0.6354	0.7598	0.7153	0.6547	0.649	0.7024	0.641	0.659	0.608	0.6054	0.6535	0.6627	0.6275	0.692	0.5904	0.6112	0.6414	0.6012	0.6069	0.5861	0.6028	0.5878	0.671	0.6432	0.5003	0.84592	0.64749	0.5998	0.64991	0.31917	0.82834	0.82082	0.82538	0.62621	0.65161		0.7729	0.7129	0.8296	0.7257	0.7148	0.729	0.6602	0.6108	0.6623	0.6982	0.831	0.7615	0.6553
540	0.6342	0.7757	0.7212	0.6559	0.6502	0.7041	0.6456	0.6599	0.6126	0.6091	0.6554	0.6667	0.6329	0.6913	0.5909	0.6104	0.6408	0.6042	0.6113	0.5903	0.6061	0.5882	0.6731	0.6434	0.5039	0.84382	0.64417	0.60049	0.64918	0.33494	0.83034	0.82198	0.82719	0.63478	0.67518		0.8001	0.7269	0.853	0.7475	0.7362	0.7499	0.6838	0.6336	0.6855	0.7222	0.8478	0.7796	0.678
555	0.6345	0.7749	0.7245	0.657	0.6517	0.7066	0.6481	0.6596	0.6156	0.6119	0.6567	0.669	0.6305	0.6951	0.5925	0.6149	0.6432	0.6047	0.6142	0.593	0.6085	0.5876	0.6743	0.6461	0.5062	0.8409	0.63999	0.60042	0.64749	0.35158	0.83054	0.82136	0.82694	0.64462	0.69746		0.8242	0.7412	0.8767	0.7672	0.757	0.7679	0.7068	0.6582	0.7091	0.7461	0.8648	0.7967	0.7016
570	0.6332	0.7854	0.7264	0.6586	0.6534	0.7081	0.6506	0.6589	0.6182	0.615	0.6585	0.6721	0.6326	0.6958	0.5917	0.6137	0.6444	0.6058	0.6178	0.5946	0.6108	0.5858	0.6748	0.645	0.5059	0.83646	0.63636	0.59914	0.6451	0.36913	0.82873	0.81993	0.8258	0.65284	0.71712		0.842	0.7549	0.9045	0.7855	0.7775	0.7885	0.7288	0.6813	0.73	0.7633	0.8759	0.8119	0.724
585	0.6341	0.7935	0.7328	0.6605	0.6565	0.711	0.6537	0.6576	0.6206	0.6179	0.662	0.6765	0.6356	0.6982	0.593	0.614	0.6468	0.6068	0.6217	0.5967	0.6136	0.5829	0.6747	0.6433	0.5036	0.82928	0.63326	0.59749	0.64236	0.38691	0.82513	0.81704	0.82391	0.65903	0.73368		0.8636	0.7643	0.9318	0.8017	0.7964	0.8061	0.7501	0.7005	0.7511	0.7813	0.8872	0.8262	0.7455
600	0.635	0.7953	0.7389	0.6622	0.6581	0.7119	0.6568	0.6544	0.6215	0.6183	0.6646	0.6798	0.6401	0.6989	0.5965	0.6198	0.6494	0.6077	0.6252	0.5982	0.6159	0.5805	0.6746	0.6412	0.5058	0.81954	0.62928	0.59563	0.63969	0.40234	0.81791	0.80912	0.81756	0.66171	0.74601		0.8847	0.769	0.955	0.8155	0.8119	0.8215	0.7717	0.7251	0.7713	0.8002	0.9005	0.839	0.7656
615	0.637	0.8196	0.7462	0.6651	0.6601	0.714	0.6599	0.651	0.6239	0.62	0.6678	0.6834	0.6462	0.7001	0.6002	0.6225	0.6514	0.6102	0.6301	0.6018	0.62	0.5783	0.6737	0.6394	0.5012	0.80844	0.62544	0.59424	0.63769	0.41408	0.80693	0.79878	0.8102	0.66272	0.75688		0.9008	0.7682	0.9778	0.8307	0.8271	0.8347	0.7906	0.7488	0.7906	0.8181	0.9054	0.8473	0.7837
630	0.639	0.8127	0.7544	0.6674	0.6625	0.715	0.6629	0.6462	0.6263	0.6205	0.6714	0.6866	0.6508	0.7031	0.6067	0.628	0.6521	0.6129	0.6339	0.6059	0.6244	0.5762	0.6727	0.6374	0.5005	0.79627	0.61987	0.593	0.63524	0.42466	0.79838	0.78996	0.80163	0.66086	0.76468		0.9173	0.7648	1.0004	0.843	0.8389	0.8444	0.8091	0.7693	0.8071	0.8307	0.9151	0.8552	0.8009
645	0.6433	0.8146	0.7617	0.6707	0.6652	0.7158	0.6657	0.6423	0.6294	0.623	0.6744	0.6893	0.6575	0.7018	0.6132	0.6335	0.6509	0.617	0.6389	0.6118	0.6293	0.5748	0.6715	0.6339	0.4956	0.78507	0.61249	0.5913	0.6319	0.4319	0.79017	0.78078	0.79224	0.65716	0.77224		0.9287	0.76	1.0179	0.852	0.8498	0.8537	0.8262	0.7861	0.8228	0.8431	0.9173	0.8614	0.8164
660	0.6485	0.826	0.7717	0.6741	0.6691	0.7171	0.6691	0.6383	0.6324	0.6272	0.677	0.6919	0.6606	0.7	0.621	0.6415	0.6572	0.6198	0.643	0.617	0.6336	0.5718	0.67	0.6331	0.4933	0.77588	0.60527	0.58837	0.62719	0.43574	0.78271	0.77264	0.78348	0.65146	0.77612		0.9378	0.7551	1.0373	0.8581	0.8611	0.8613	0.8405	0.8043	0.8374	0.8557	0.9257	0.8776	0.8316
675	0.6524	0.8336	0.7812	0.6771	0.6716	0.717	0.6719	0.6325	0.636	0.6306	0.6793	0.6938	0.6632	0.7007	0.629	0.6473	0.6624	0.6222	0.6471	0.6225	0.638	0.5696	0.6678	0.6287	0.493	0.76859	0.59753	0.58431	0.62123	0.43852	0.77476	0.76471	0.77661	0.64329	0.77997		0.9462	0.7504	1.0559	0.8647	0.8676	0.8647	0.8529	0.8223	0.8517	0.8671	0.9215	0.8762	0.8471
690	0.6569	0.8328	0.7881	0.68	0.6727	0.716	0.6737	0.6244	0.6391	0.6346	0.6806	0.6956	0.6646	0.6979	0.6378	0.6538	0.6606	0.6235	0.6494	0.6272	0.6404	0.5652	0.665	0.6272	0.4928	0.76314	0.58902	0.57919	0.6146	0.44248	0.7682	0.75911	0.7717	0.63614	0.78361		0.9598	0.7449	1.0708	0.8667	0.8771	0.8701	0.8642	0.837	0.8646	0.8771	0.9302	0.8836	0.866
705	0.6607	0.8282	0.7972	0.6817	0.6739	0.7147	0.6754	0.6172	0.6419	0.639	0.6808	0.6969	0.665	0.6925	0.6403	0.6558	0.6538	0.6229	0.6514	0.6304	0.6414	0.5599	0.6614	0.6217	0.4895	0.75918	0.58043	0.57316	0.60737	0.44667	0.75987	0.75198	0.76567	0.62703	0.78617		0.9718	0.7401	1.0858	0.8724	0.8835	0.8739	0.8769	0.8498	0.8712	0.8759	0.9319	0.8823	0.8722
720	0.6638	0.8307	0.806	0.6825	0.6742	0.7129	0.6771	0.6124	0.6445	0.6436	0.6792	0.6996	0.6636	0.6897	0.6454	0.6605	0.6567	0.62	0.6511	0.6315	0.6408	0.5548	0.6571	0.6179	0.4847	0.7573	0.57238	0.5667	0.59992	0.45077	0.75307	0.74712	0.76247	0.61776	0.78418		0.9833	0.7348	1.0975	0.877	0.8881	0.8805	0.8834	0.861	0.8754	0.8799	0.9355	0.883	0.8787
735	0.6601	0.831	0.8123	0.6802	0.6725	0.7072	0.6785	0.6089	0.6462	0.6469	0.6716	0.6986	0.654	0.6807	0.648	0.6625	0.6513	0.6156	0.6502	0.6312	0.6381	0.5491	0.6518	0.6137	0.4832	0.75528	0.56411	0.56019	0.59243	0.45729	0.75057	0.74548	0.7608	0.60751	0.78106		0.9918	0.7302	1.1117	0.8809	0.8926	0.883	0.8891	0.8685	0.8827	0.8867	0.9339	0.8943	0.8777
750	0.6538	0.8292	0.8161	0.674	0.6652	0.6995	0.6782	0.6065	0.6474	0.6502	0.6635	0.6931	0.6451	0.6706	0.6483	0.6636	0.644	0.6068	0.6457	0.6293	0.633	0.5452	0.647	0.6073	0.4801	0.75483	0.55594	0.55366	0.58496	0.46452	0.74986	0.74534	0.76052	0.5963	0.77527		1.0005	0.7264	1.1226	0.8802	0.8929	0.8833	0.8908	0.8756	0.8937	0.8929	0.9367	0.8898	0.8875
765	0.6464	0.82	0.8188	0.6661	0.6574	0.6923	0.6716	0.6053	0.6454	0.6505	0.6568	0.6877	0.6355	0.6651	0.6471	0.6615	0.6426	0.5955	0.6374	0.6224	0.623	0.5376	0.6405	0.6016	0.4812	0.75411	0.54788	0.54719	0.57784	0.4706	0.74884	0.74469	0.75969	0.58651	0.76961		1.009	0.7248	1.1282	0.8786	0.888	0.8815	0.8983	0.8787	0.8919	0.8946	0.9374	0.8949	0.8985
780	0.6383	0.8255	0.8227	0.6589	0.6498	0.6855	0.6639	0.6043	0.64	0.6482	0.6501	0.6818	0.629	0.6602	0.6401	0.6553	0.631	0.5845	0.6291	0.6142	0.6144	0.53	0.6348	0.5962	0.4801	0.75344	0.54048	0.54013	0.57048	0.47884	0.7491	0.74496	0.75956	0.5749	0.7602		1.0179	0.7243	1.135	0.8773	0.8872	0.8793	0.903	0.8865	0.8968	0.8959	0.9359	0.888	0.9002
795	0.6325	0.8166	0.8239	0.6508	0.6449	0.6804	0.6589	0.6034	0.6327	0.6432	0.6462	0.6788	0.6274	0.6525	0.6333	0.6477	0.6226	0.575	0.6214	0.6052	0.6066	0.5233	0.629	0.5916	0.4802	0.75263	0.53329	0.53303	0.56332	0.48632	0.74719	0.74357	0.75862	0.56492	0.75314		1.0271	0.7249	1.1429	0.8767	0.8903	0.879	0.9031	0.8878	0.9031	0.8954	0.9352	0.8887	0.8987
810	0.6278	0.8152	0.8204	0.6452	0.6377	0.6754	0.6512	0.6029	0.6247	0.6352	0.6434	0.6729	0.6181	0.6515	0.6255	0.6397	0.6212	0.5675	0.6151	0.5971	0.6011	0.5162	0.6237	0.5854	0.4767	0.75144	0.52638	0.52561	0.55629	0.49412	0.7456	0.74253	0.75793	0.55507	0.74652		1.0271	0.7244	1.1468	0.8743	0.8893	0.8771	0.9055	0.8902	0.9007	0.8947	0.9365	0.8897	0.9026
825	0.6233	0.8111	0.8162	0.6438	0.6325	0.673	0.6456	0.6018	0.617	0.627	0.6404	0.6735	0.6176	0.6494	0.6162	0.6307	0.6153	0.5618	0.6104	0.5916	0.596	0.5084	0.6174	0.5798	0.4779	0.74996	0.52031	0.51823	0.54949	0.50359	0.74492	0.74172	0.75677	0.54514	0.73762		1.0313	0.7247	1.1504	0.8716	0.8874	0.8749	0.9054	0.8934	0.9002	0.8933	0.9357	0.888	0.9043
840	0.62	0.8116	0.814	0.6396	0.628	0.6692	0.6418	0.6005	0.6109	0.6196	0.6389	0.6652	0.612	0.6491	0.6075	0.6232	0.6107	0.5581	0.6058	0.5845	0.593	0.5004	0.6102	0.5724	0.4789	0.74798	0.51461	0.5112	0.54338	0.51518	0.74512	0.74122	0.75578	0.53609	0.72833		1.0344	0.7249	1.1522	0.8679	0.8867	0.8713	0.9037	0.8918	0.903	0.8937	0.933	0.8881	0.9057
855	0.616	0.7947	0.8104	0.64	0.6265	0.6657	0.6368	0.5989	0.6051	0.6106	0.6372	0.6629	0.608	0.6485	0.5998	0.6162	0.6031	0.5549	0.6013	0.5785	0.5898	0.4937	0.6022	0.5649	0.4754	0.74606	0.50921	0.50437	0.53757	0.52631	0.74566	0.74081	0.75482	0.52713	0.71878		1.039	0.7247	1.1553	0.8659	0.8852	0.8707	0.9064	0.894	0.903	0.8946	0.9278	0.8865	0.907
870	0.6128	0.8046	0.804	0.637	0.6239	0.6636	0.6345	0.598	0.601	0.6041	0.6345	0.6619	0.6039	0.6497	0.5927	0.6113	0.6014	0.5534	0.5982	0.5746	0.5865	0.4846	0.5941	0.5563	0.4724	0.74364	0.5048	0.49797	0.53246	0.53629	0.74559	0.7405	0.754	0.51937	0.71043		1.0393	0.7247	1.1579	0.8624	0.8821	0.8683	0.9095	0.8918	0.9024	0.892	0.9257	0.885	0.9095
885	0.6091	0.7904	0.8031	0.6341	0.6218	0.6622	0.6321	0.5952	0.5977	0.5992	0.6333	0.6606	0.6001	0.647	0.586	0.6066	0.5972	0.5517	0.5955	0.5698	0.5827	0.4801	0.587	0.5492	0.4724	0.74209	0.50033	0.49236	0.52814	0.54406	0.74446	0.73867	0.75223	0.51092	0.70169		1.0467	0.7246	1.1597	0.8587	0.8781	0.8651	0.9059	0.8914	0.9045	0.8912	0.923	0.8822	0.9089
900	0.6052	0.8077	0.8009	0.6289	0.6205	0.6593	0.6304	0.5932	0.5956	0.5977	0.6299	0.6586	0.5965	0.6469	0.5798	0.6015	0.5919	0.5504	0.593	0.5659	0.5806	0.4728	0.5807	0.5437	0.4737	0.74021	0.49702	0.4872	0.52423	0.54862	0.7434	0.73736	0.75063	0.50389	0.69471		1.0445	0.7247	1.1613	0.8558	0.8756	0.8621	0.91	0.8922	0.9056	0.8877	0.9201	0.88	0.9076
[truncated: 166 more columns]

## Sheet: Doubling Times
NA1000	NA1000∆MGE
142.133	136.733
139.733	135.733
139.033	135.267
143.133	137.333
163.425	142.225
155.833	150.4
155.7	172.9
145.6	139.2
158.8	158.88
147.4	143.133
148	143.067
143.5	138.45
154.8	145.5
144.05	137.25
144.5	139
146.1	144.833
147.233	146.8
143.65	143.8
159.95	143.35
151.9	138.3
153.8	138.6
150.2	144.8
155	149.5
133.8	132.8
138.8	142.9
122.8	142.2
141.1	142.6
139.9	142.4
145.1	133.3
160.4	153.4
158.1	160.9
157.7	161
144.9	142.2
144.1	163.1
159.6	150.7
151.2	152.3
144.5	153.1
141.7	137.5
143	140.5
146.3	140.6
144.5	147.5
131.9	121.5
132.9	121.3
129.9	136.7
130.3	128.1
133.2	138.2
134.3	142.4
139.4	134.6
139.5	136.1

## Sheet: Fig5 Competition
		NA1000-mCherry (v. NA1000-GFP)
		Replicate 1	Replicate 2	Replicate 3	Replicate 4	Replicate 5	Replicate 6	Replicate 7	Replicate 8	Replicate 9	Replicate 10	Replicate 11	Replicate 12	Replicate 13	Replicate 14	Replicate 15	Replicate 16	Replicate 17	Replicate 18	Replicate 19	Replicate 20	Replicate 21	Replicate 22	Replicate 23	Replicate 24	Replicate 25	Replicate 26	Replicate 27	Replicate 28	Replicate 29	Replicate 30	Replicate 31	Replicate 32	Replicate 33	Replicate 34	Replicate 35	Replicate 36	Replicate 37	Replicate 38	Replicate 39	Replicate 40	Replicate 41	Replicate 42	Replicate 43	Replicate 44	Replicate 45	Replicate 46	Replicate 47	Replicate 48
NA1000 v. NA1000	Day 1	1.02496	1.11093	0.992896	0.998192	1.00496	0.988071	0.969419	0.993603	0.9084	0.97189	0.972949	1.00714	1.00867	0.903633	0.994897	1.10952	1.02232	1.01755	1.06047	0.977978	1.04503	1.04592	1.06136	1.15941	0.99324	0.869969	0.948928	0.9527	0.987701	1.1151	0.896308	0.990117	0.892655	0.881106	1.02842	1.09359	0.982362	0.780324	0.822871	0.966851	0.887321	1.10724	0.808869	1.21352	1.02915	1.13514	1.15094	1.12429
	Day 2	1.03795	1.24865	0.986644	1.01455	1.00745	1.04798	0.980937	0.97131	0.902766	0.961913	0.949057	1.00186	1.04723	0.89827	0.989353	1.19919	0.978977	1.00953	1.11145	0.976488	1.01249	1.01107	1.05713	1.07557	1.02063	0.858975	0.968046	0.98431	0.984931	1.1256	0.905161	1.04788	0.928068	0.919749	1.05011	1.13212	1.0056	0.81482	0.803636	0.976089	0.903031	1.15406	0.770913	1.24361	1.23488	1.08793	1.14125	1.22142
	Day 3	1.06756	1.37009	1.01656	1.02911	1.02091	1.0368	1.01865	1.00226	0.894833	1.02736	0.997959	1.02804	1.05631	0.926833	1.00582	1.32967	1.02725	1.05393	1.06596	0.960806	1.04804	1.03554	1.05974	1.00915	1.01549	0.827728	0.970499	0.973973	0.991774	1.12095	0.815109	0.994761	0.894846	0.874058	1.02225	1.08236	1.00169	0.820571	0.842958	0.970546	0.883692	1.19351	0.805018	1.20283	1.24569	1.06969	1.1149	1.21327
	Day 4	1.02099	1.41653	0.989839	0.998239	1.00152	1.02121	0.972371	0.985945	0.919355	1.03751	0.969645	1.00097	1.06327	0.928534	0.987224	1.41953	1.0369	1.01337	1.05029	0.974119	1.05386	1.08434	0.878937	1.00765	1.03473	0.803344	0.869833	0.965707	0.983453	1.12525	0.846326	1.04141	0.93154	0.907515	1.07212	1.18897	1.07454	0.842934	0.841658	0.965347	0.881702	1.13932	0.771338	1.27744	1.22179	1.10498	1.12556	1.28858
	Day 5	1.04222	1.56649	1.0124	1.03382	1.04396	1.07818	1.01425	1.00533	0.95912	1.07477	1.0014	1.06799	1.06712	0.94111	1.01576	1.47244	1.00968	1.02971	1.0257	0.977196	1.05622	1.04362	1.07064	0.888574	1.02461	0.815878	0.986305	0.99632	1.02184	1.14823	0.820041	1.0333	0.953125	0.928873	1.09658	1.11788	1.00569	0.814369	0.849053	0.951656	0.900152	1.18881	0.762763	1.21154	1.09729	1.02163	1.10127	1.36173
	Day 6	1.08194	1.65298	1.01649	1.02304	1.05977	1.09709	1.03088	1.00376	0.959715	1.08601	0.990493	1.03	1.10063	0.957298	1.01714	1.53695	1.01337	1.03348	1.13607	0.999921	1.0782	1.10417	1.09898	0.883673	1.07769	0.794844	1.01376	1.00933	1.01035	1.14239	0.804511	1.04629	0.968964	0.955759	1.06916	1.18187	1.0195	0.822678	0.877879	1.02179	0.927705	1.21374	0.790961	1.27309	1.13768	1.09697	1.17245	1.37964
	Day 7	1.07659	1.68756	1.00588	1.0267	1.04493	1.01082	1.04069	1.022	0.959094	1.08651	1.0033	1.05537	1.06672	0.954506	1.02624	1.64771	1.07802	1.06569	1.09158	0.984401	1.07148	1.07764	1.07553	0.87499	1.01765	0.749284	1.00082	0.989048	0.995445	1.15235	0.893698	1.08066	0.956882	0.949399	1.07028	1.16726	1.06899	0.886635	0.860434	0.959012	0.847616	1.15188	0.803422	1.17594	1.08787	1.05747	1.15309	1.52638
	Day 8	1.09394	1.72679	0.99121	1.02438	1.02821	1.00522	1.04114	1.00139	0.951459	1.05347	1.0142	1.01288	1.07179	0.949483	1.01809	1.65974	1.04665	1.10106	1.1435	0.944523	1.06233	1.05742	1.0683	0.828083	1.04834	0.699078	0.997457	0.987069	0.989992	1.16385	0.812595	1.02825	0.917217	0.900547	0.983213	1.14195	1.0256	0.842844	0.85173	1.0267	0.879227	1.05259	0.798917	1.16117	1.13626	1.0988	1.08545	1.70329
		NA1000∆MGE-mCherry (v. NA1000∆MGE-GFP)
		Replicate 1	Replicate 2	Replicate 3	Replicate 4	Replicate 5	Replicate 6	Replicate 7	Replicate 8	Replicate 9	Replicate 10	Replicate 11	Replicate 12	Replicate 13	Replicate 14	Replicate 15	Replicate 16	Replicate 17	Replicate 18	Replicate 19	Replicate 20	Replicate 21	Replicate 22	Replicate 23	Replicate 24	Replicate 25	Replicate 26	Replicate 27	Replicate 28	Replicate 29	Replicate 30	Replicate 31	Replicate 32	Replicate 33	Replicate 34	Replicate 35	Replicate 36	Replicate 37	Replicate 38	Replicate 39	Replicate 40	Replicate 41	Replicate 42	Replicate 43	Replicate 44	Replicate 45	Replicate 46	Replicate 47	Replicate 48
∆MGE v. ∆MGE	Day 1	0.798009	0.77577	0.719451	0.703514	0.716029	0.778651	1.51674	0.670965	0.639002	1.30096	0.688343	1.33356	2.36175	1.40685	1.42378	0.672091	0.735027	0.759518	1.33506	2.19923	0.773084	1.51077	0.726748	0.859398	1.43549	0.765884	0.71057	0.734323	0.761348	0.79824	0.755457	0.762096	0.684807	0.77589	1.70533	0.706268	0.844916	1.06315	0.902283	0.980302	0.946827	0.957119	0.943688	0.982259	0.956005	0.859156	0.889696	0.992451
	Day 2	0.854424	0.839176	0.783378	0.755689	0.711162	0.87795	1.60062	0.705129	0.670144	1.45666	0.722902	1.48444	2.57104	1.61119	1.6306	0.698721	0.766587	0.738571	1.47411	2.20178	0.743683	1.52714	0.686336	0.843383	1.54271	0.82848	0.74831	0.765483	0.806413	0.78528	0.725976	0.793555	0.63544	0.795335	1.8314	0.749956	0.82649	1.06873	0.862458	0.927261	0.940695	0.924648	0.911952	1.01586	1.01432	0.911952	0.926339	1.0158
	Day 3	0.926022	0.866622	0.810991	0.785036	0.660224	0.907701	1.73596	0.788806	0.669624	1.70409	0.775017	1.72361	2.68117	1.84823	1.85701	0.737659	0.83852	0.7785	1.55446	2.29168	0.760612	1.62854	0.656829	0.827489	1.54972	0.807135	0.729253	0.727867	0.767188	0.689351	0.667744	0.747371	0.569329	0.765935	1.83919	0.714849	0.892561	1.06896	0.990735	0.969821	0.987415	0.957689	0.969006	1.03193	1.04421	0.971269	0.93451	1.00785
	Day 4	0.852659	0.845328	0.788912	0.753169	0.629135	0.844736	1.55356	0.730584	0.676809	1.59531	0.731358	1.62359	2.52406	1.81291	1.82384	0.705996	0.802208	0.667611	1.67367	2.53981	0.839156	1.87835	0.703527	0.976119	1.73211	0.863202	0.763939	0.77433	0.813134	0.729457	0.66339	0.806513	0.570058	0.816904	2.01762	0.795065	0.89323	1.05855	0.986715	0.898819	0.954797	0.903358	0.905345	0.987566	0.967706	0.911104	0.897202	0.971678
	Day 5	0.867524	0.841475	0.800334	0.754133	0.615249	0.877043	1.57606	0.776699	0.696647	1.68397	0.747446	1.74842	2.47349	1.7864	1.82295	0.716475	0.788587	0.695997	1.64773	2.51499	0.793441	1.82122	0.650358	0.898409	1.66859	0.831511	0.767155	0.775216	0.816047	0.68983	0.621531	0.779203	0.551961	0.780692	1.9912	0.777056	0.957929	1.12544	1.01677	0.978668	1.02251	1.01391	0.942259	1.05225	1.00724	1.00033	1.05164	1.0219
	Day 6	0.911864	0.856989	0.821182	0.7813	0.573348	0.897308	1.74139	0.809635	0.713422	1.91494	0.763542	1.92271	2.77615	2.13541	2.17413	0.765579	0.575288	0.653646	1.52825	2.62251	0.75571	1.93098	0.547496	0.827004	1.75877	0.779837	0.7075	0.729677	0.758884	0.567587	0.551578	0.730675	0.461825	0.745914	2.04907	0.71199	0.878732	0.984854	0.873222	0.958708	1.01865	0.985589	0.996274	1.05865	1.0285	1.03661	1.07625	1.04196
	Day 7	0.886537	0.821318	0.785677	0.745037	0.513	0.824373	1.64356	0.775448	0.704628	1.88629	0.76707	1.88514	2.52913	2.03409	2.08079	0.741519	0.82641	0.624367	1.66623		0.809575	2.11346	0.548473	0.898545	1.89658	0.831664	0.751714	0.76883	0.805527	0.557801	0.564577	0.793075	0.483835	0.818375	2.13841	0.785067	0.971068	0.889244	0.743243	0.97695	0.968092	0.996207	0.96172	1.05118	0.872613	0.986999	1.02446	1.02604
	Day 8	0.860129	0.786992	0.765594	0.735983	0.423038	0.794018	1.64443	0.768286	0.662252	1.97558	0.706646	2.03334	2.55598	2.17843	2.15416	0.676442	0.782566	0.538471	1.64544		0.79882	2.29902	0.48149	0.890045	2.02768	0.811163	0.732236	0.765078	0.777782	0.471895	0.504826	0.780665	0.402203	0.811118	2.29825	0.763996	0.912754	0.852191	0.707563	0.953431	1.01731	0.959367	0.964489	1.05678	0.813684	0.92104	1.0262	1.02264
		NA1000∆gmd2-mCherry (v. NA1000∆gmd2-GFP)
		Replicate 1	Replicate 2	Replicate 3	Replicate 4	Replicate 5	Replicate 6	Replicate 7	Replicate 8	Replicate 9	Replicate 10	Replicate 11	Replicate 12	Replicate 13	Replicate 14	Replicate 15	Replicate 16	Replicate 17	Replicate 18	Replicate 19	Replicate 20	Replicate 21	Replicate 22	Replicate 23	Replicate 24	Replicate 25	Replicate 26	Replicate 27	Replicate 28	Replicate 29	Replicate 30	Replicate 31	Replicate 32	Replicate 33	Replicate 34	Replicate 35	Replicate 36
∆gmd2 v. ∆gmd2	Day 1	0.771784	0.743939	0.703806	1.48926	0.789145	0.831249	0.746203	0.673235	1.28994	0.593725	1.56286	1.59951	0.783861	0.768177	1.58169	1.45425	0.738697	0.878678	1.02291	0.80508	0.777305	0.821874	0.816459	0.82421	0.847911	0.809055	0.717134	0.748238	1.27497	1.51342	0.777355	0.777901	1.34742	1.60137	1.68295	0.834445
	Day 2	0.7953	0.756593	0.697749	1.55548	0.781575	0.8284	0.768075	0.687926	1.39312	0.617017	1.70089	1.70335	0.851947	0.804853	1.76301	1.65994	0.759688	0.894555	0.987475	0.783307	0.741391	0.802526	0.7496	0.787701	0.858204	0.859073	0.802912	0.77785	1.4554	1.71274	0.839516	0.792144	1.45844	1.68768	1.77894	0.868924
	Day 3	0.777446	0.762427	0.712234	1.63434	0.788494	0.803729	0.756126	0.690353	1.48735	0.606713	1.77167	1.76347	0.817669	0.770368	1.73952	1.65295	0.718017	0.872307	1.02684	0.817429	0.786405	0.844133	0.8163	0.8136	0.843986	0.874912	0.789547	0.767407	1.50094	1.73544	0.812029	0.780269	1.51631	1.75964	1.8425	0.83083
	Day 4	0.740959	0.673483	0.71643	1.68443	0.611463	0.830502	0.795801	0.66167	1.27834	0.578854	1.7882	1.87094	0.81791	0.780132	1.84587	1.74723	0.73374	0.917749	1.05951	0.852053	0.821463	0.885284	0.851141	0.92836	0.872174	0.870686	0.79822	0.778051	1.54597	1.85826	0.829003	0.794619	1.59596	1.84798	1.89864	0.899595
	Day 5	0.735943	0.733277	0.697972	1.62227	0.752456	0.771893	0.750177	0.68176	1.58464	0.608312	1.878	1.8946	0.835967	0.797265	1.89972	1.81049	0.747296	0.884387	1.12457	0.854534	0.811255	0.864414	0.8154	0.882438	0.896415	0.883113	0.799255	0.791688	1.64309	1.93973	0.832894	0.787736	1.6548	1.86825	1.96561	0.916223
	Day 6	0.778519	0.741262	0.700381	1.79264	0.768757	0.77319	0.773872	0.674506	1.73207	0.593811	2.02416	2.00949	0.815819	0.793226	2.02825	1.93281	0.747912	0.915696	1.00008	0.814755	0.770963	0.841549	0.8042	0.818967	0.858954	0.863064	0.781315	0.772993	1.77718	2.08388	0.82257	0.769288	1.77997	2.02349	2.07824	0.84982
	Day 7	0.765764	0.772125	0.728364	1.84059	0.775669	0.844876	0.733231	0.683364	1.77275	0.61104	2.02746	2.09402	0.793771	0.796547	2.07268	1.96406	0.771528	0.913486	1.1278	0.871699	0.825092	0.882025	0.861847	0.874067	0.897418	0.876009	0.808136	0.776923	1.87322	2.14292	0.835939	0.790374	1.87465	2.05061	2.11891	0.902818
	Day 8	0.737772	0.735894	0.70892	2.03777	0.772258	0.811737	0.727187	0.670337	1.94524	0.605676	2.16782	2.23069	0.770209	0.756082	2.09458	2.03756	0.699146	0.811524	1.08971	0.853882	0.83065	0.864093	0.839676	0.890926	0.896352	0.876769	0.814816	0.759176	2.10247	2.40065	0.824977	0.784678	2.04042	2.17192	2.3416	0.88989
		NA1000-mCherry (v. NA1000∆MGE-GFP)
		Replicate 1	Replicate 2	Replicate 3	Replicate 4	Replicate 5	Replicate 6	Replicate 7	Replicate 8	Replicate 9	Replicate 10	Replicate 11	Replicate 12	Replicate 13	Replicate 14	Replicate 15	Replicate 16	Replicate 17	Replicate 18	Replicate 19	Replicate 20	Replicate 21	Replicate 22	Replicate 23	Replicate 24	Replicate 25	Replicate 26	Replicate 27	Replicate 28	Replicate 29	Replicate 30	Replicate 31	Replicate 32	Replicate 33	Replicate 34	Replicate 35	Replicate 36	Replicate 37
NA1000 v. ∆MGE	Day 1	1.09059	1.07277	0.995956	0.929392	1.00151	1.03427	0.995468	0.985767	0.891138	0.998031	0.975944	1.04843	1.04885	0.94007	0.998702	0.96661	1.0347	0.991807	0.846704	0.946159	0.858248	1.05828	0.816305	0.950096	0.952168	0.956312	1.05873	0.921532	1.05775	1.10283	1.08344	1.07048	1.11118	1.06716	1.13885	0.919667	1.0841
	Day 2	1.01484	1.01789	0.940303	0.854109	0.858113	0.972222	0.823086	0.881724	0.810474	0.872698	0.847892	0.885908	0.886327	0.834742	0.888658	0.858711	0.918186	0.831036	0.915709	1.02448	0.901879	0.996608	0.806108	0.90515	0.916453	0.871988	0.998393	0.978019	1.03875	1.08747	1.09125	1.04985	1.06582	1.08018	1.11088	0.975402	1.16724
	Day 3	0.959665	0.924608	0.83169	0.770839	0.672879	0.925722	0.728161	0.809472	0.712333	0.806072	0.802848	0.881461	0.756242	0.778226	0.79634	0.776174	0.8287	0.705415	0.85348	0.94845	0.825089	0.948172	0.755707	0.873517	0.839465	0.822258	0.983918	0.842851	1.00182	0.944925	1.00168	0.980726	0.987109	1.06487	1.0626	0.938181	1.07065
	Day 4	0.847758	0.875791	0.77952	0.720453	0.620259	0.840663	0.586168	0.718953	0.634218	0.725356	0.683248	0.766599	0.649504	0.69513	0.726682	0.709724	0.750851	0.579477	0.810906	0.913511	0.829308	0.920153	0.729359	0.865363	0.819346	0.810491	0.939301	0.810713	0.957924	0.917109	0.917994	0.967194	0.990908	0.998933	1.01761	0.884733	1.11626
	Day 5	0.804864	0.835548	0.742235	0.675824	0.589195	0.802162	0.572063	0.728425	0.626466	0.723921	0.68429	0.764813	0.608632	0.65793	0.681768	0.673002	0.70987	0.563975	0.748483	0.831453	0.766023	0.846404	0.652566	0.745699	0.765661	0.725235	0.855453	0.772705	0.802552	0.857207	0.850023	0.883657	0.94491	0.95368	0.987508	0.834654	1.02682
	Day 6	0.704285	0.757534	0.6599	0.614843	0.482209	0.745307	0.430763	0.607965	0.538943	0.621751	0.603227	0.656171	0.468441	0.593892	0.588677	0.586384	0.646206	0.43654	0.655111	0.601621	0.523052	0.734403	0.603978	0.711775	0.720323	0.687419	0.816178	0.711209	0.78893	0.829377	0.804644	0.866934	0.834657	0.766617	0.770293	0.624469	0.846128
	Day 7	0.69195	0.691772	0.59116	0.544309	0.397494	0.673757	0.364008	0.566647	0.509509	0.580756	0.56082	0.612279	0.385858	0.523927	0.547549	0.540117	0.586582	0.384532	0.566669	0.441768	0.359001	0.679936	0.496835	0.558269	0.607602	0.563169	0.706936	0.515102	0.671836	0.699102	0.721769	0.762003	0.749436	0.577102	0.573169	0.451668	0.615335
	Day 8	0.629744	0.634958	0.529947	0.510747	0.302693	0.587055	0.281743	0.499015	0.440479	0.521114	0.505875	0.542654	0.288987	0.453484	0.477277	0.471907	0.528904	0.298565	0.513711	0.33817	0.264831	0.58683	0.443273	0.522004	0.522059	0.506579	0.626775	0.370293	0.576739	0.585641	0.616547	0.654336	0.722617	0.416459	0.454746	0.34909	0.496074
		NA1000-mCherry (v. NA1000∆gmd2-GFP)
		Replicate 1	Replicate 2	Replicate 3	Replicate 4	Replicate 5	Replicate 6	Replicate 7	Replicate 8	Replicate 9	Replicate 10	Replicate 11	Replicate 12	Replicate 13	Replicate 14	Replicate 15	Replicate 16	Replicate 17	Replicate 18
NA1000 v. ∆472	Day 1	1.07141	0.956676	0.990062	0.948496	1.04899	1.02278	0.943989	0.840715	0.868258	0.860746	1.05483	0.997406	1.28909	1.16005	0.930022	0.872487	0.976596	1.1674
	Day 2	0.986529	0.868115	0.909033	0.857974	0.983891	0.845839	0.853167	0.743194	0.773443	0.789681	1.02885	0.929491	1.23239	1.10049	0.871222	0.784698	0.96695	1.10225
	Day 3	0.943505	0.816514	0.833151	0.79061	0.925429	0.716925	0.764763	0.685322	0.6901	0.673578	0.908735	0.816111	1.13105	0.993299	0.75112	0.661547	0.821292	0.980405
	Day 4	0.838039	0.707515	0.791956	0.748974	0.632324	0.576284	0.695654	0.586839	0.49809	0.557024	0.818724	0.765296	1.08053	0.94669	0.687384	0.612955	0.77634	0.956865
	Day 5	0.808096	0.721048	0.748621	0.686525	0.843644	0.483462	0.617252	0.522855	0.53005	0.540305	0.784511	0.687038	1.00515	0.875888	0.642546	0.552724	0.722016	0.891896
	Day 6	0.831178	0.678747	0.714066	0.678628	0.840663	0.426029	0.623204	0.492401	0.519367	0.522367	0.744313	0.644145	0.998881	0.807612	0.611988	0.53242	0.680716	0.86751
	Day 7	0.737986	0.67	0.65997	0.624182	0.753429	0.345902	0.552207	0.437993	0.44812	0.455574	0.667777	0.57825	0.906212	0.811272	0.565702	0.469319	0.638714	0.796056
	Day 8	0.679998	0.561484	0.565695	0.540309	0.675357	0.232293	0.476521	0.355817	0.374859	0.376609	0.594359	0.495728	0.850804	0.708367	0.457531	0.351764	0.5105	0.663081
		NA1000∆gmd2-mCherry (v. NA1000∆MGE-GFP)
		Replicate 1	Replicate 2	Replicate 3	Replicate 4	Replicate 5	Replicate 6	Replicate 7	Replicate 8	Replicate 9	Replicate 10	Replicate 11	Replicate 12	Replicate 13	Replicate 14	Replicate 15	Replicate 16	Replicate 17	Replicate 18
∆MGE v. ∆472	Day 1	1.24933	0.815615	0.803241	0.66754	0.789871	0.821552	0.85056	0.798346	0.75556	0.766256	1.36295	1.48855	0.748172	0.791955	1.27697	1.63957	1.56311	0.810856
	Day 2	1.43474	0.766907	0.760563	0.684489	0.749815	0.758097	0.860688	0.802543	0.739023	0.76955	1.40351	1.36753	0.682375	0.783998	1.2781	1.70896	1.7031	0.817432
	Day 3	1.55208	0.770779	0.785869	0.679519	0.734687	0.713193	0.78269	0.758509	0.686012	0.71588	1.38385	1.3928	0.598067	0.740732	1.1424	1.63859	1.60067	0.788063
	Day 4	1.55829	0.704787	0.683892	0.624842	0.706145	0.705926	0.732429	0.696289	0.644423	0.674343	1.35491	1.34974	0.578365	0.694011	1.05339	1.60416	1.53604	0.748856
	Day 5	1.61665	0.680281	0.679533	0.580397	0.657772	0.618469	0.758447	0.675357	0.621502	0.644187	1.2889	1.23487	0.512167	0.647528	0.970128	1.53479	1.47649	0.70257
	Day 6	1.55083	0.641522	0.631616	0.558386	0.600185	0.502145	0.648558	0.64004	0.584956	0.600602	1.38326	1.13219	0.396851	0.605046	0.905509	1.659	1.56522	0.654066
	Day 7	1.63198	0.614173	0.61171	0.530786	0.57209	0.43448	0.647528	0.602075	0.533378	0.578139	1.33018	1.03159	0.353555	0.571874	0.818365	1.59858	1.54163	0.634523
	Day 8	1.68754	0.606759	0.59767	0.525498	0.580662	0.380479	0.609099	0.572788	0.519334	0.540571	1.50338	1.01442	0.290151	0.531707	0.745029	1.70563	1.69659	0.627322
[truncated: 60 more columns]

## Sheet: FIGS1 Synchrony Capacity
NA1000	NA1000ΔMGE	NA1000∆469	NA1000∆fcl	NA1000∆gmd2
0.39	0.043	0.13	0.54	0.46
0.69	0.13	0.14	0.15	0.39
0.23	0.18	0.12	0.13	0.58
0.28	0.17	0.15	0.11	0.46
0.46	0.19	0.12	0.34	0.4
0.28	0.15	0.28	0.13	0.31
0.36	0.3	0.39	0.11	0.21
0.45	0.24	0.12	0.1	0.5
0.31	0.1	0.1	0.11	0.37
0.51	0.13	0.13	0.14	0.61
0.5	0.093	0.1	0.12	0.33
0.61	0.13		0.35	0.59
0.62	0.18
0.35	0.18
0.49	0.17
0.6	0.093
0.45
0.31
0.47
0.7
0.59
0.54
0.54
0.57
0.65
0.61
0.57
0.46
0.5
0.31
0.33

## Sheet: FigS2 Raw Fluorescence
NA1000-GFP	NA1000-mCherry	NA1000∆MGE-GFP	NA1000∆MGE-mCherry	NA1000∆gmd2-GFP	NA1000∆gmd2-mCherry
35269	33308	33406	33149	35422	17231
55621	32835	32393	31675	33472	18845
33535	32564	32019	32116	32790	18992
33477	32333	31912	31472	32880	40908
33290	32827	51149	32209	33304	19321
33410	33830	33035	32873	37755	20724
35409	32319	54481	58836	35006	17771
35201	31062	31679	31910	32929	16751
34954	30261	31360	30885	32600	35649
40089	30052	30837	55076	32140	16076
34958	31073	31363	30899	32826	36437
35706	33175	33831	60908	36493	39612
35596	32666	52818	57869	35171	13755
35476	31349	32144	59301	33544	15434
35225	31816	31830	30520	32603	38196
57428	30740	31548	31483	32341	37790
34648	31904	32097	34517	32532	18860
36199	34492	54445	36088	35358	19321
36197	35070	35564	32168	36803	35665
36025	33725	35240	32404	33257	32149
36558	33566	35191	34412	32972	31173
36238	32678	57588	56232	32727	30475
36198	34038	36499	32350	32830	31026
41721	37636	36558	31886	34635	32306
35808	33663	34832	29898	35457	33854
58526	32080	34168	30967	31824	31016
35768	32383	33372	33234	31236	29059
35392	31506	33611	33346	30836	27846
35456	32903	56388	32150	31047	56940
37742	35869	57636	32049	33637	58086
58806	35411	34846	29744	33888	32153
35900	33364	55312	60257	32446	30666
35610	32664	33412	34337	32300	58644
35211	32257	34462	35379	31960	57852
49510	32859	36606	33562	32108	58773
36725	36275	37360	33212	33595	31515
37394	34647	35327	32873	35304	32614
61454	33448	35184	33501	33386	29955
37785	33795	34725	36060	33072	29500
37423	33250	55688	32622	32547	57177
37484	33708	38138	30665	33041	29860
38872	36029	58095	56578	36160	1890.5
36616	32620	34359	31582	34922	31520
36635	31639	33856	59686	33417	29219
36591	31617	33296	59847	32997	57138
40381	31195	33671	31719	32864	29106
35592	31527	37319	31600	33208	57316
37318	34399	56603	34979	35246	60544
38265	32769	33968	36110	35725	32970
38075	31908	33453	32703	34157	30855
36942	31294	33196	58214	33686	58273
58766	31315	33598	32487	33989	57948
35290	31619	56515	35382	34289	30658
37627	33810	37017	34071	36239	32240
36445	32801	36573	33423	38805	34706
36202	31983	36157	32733	34623	30760
36549	31369	58474	33479	34253	30201
36158	31291	38292	35939	34561	30196
36475	31739	39876	35404	34514	30502
40784	33913	37810	34094	37107	33634
36219	31994	37260	33307	39081	35524
57798	30929	36790	32908	35260	32644
36111	30647	37039	62117	34689	31630
35636	30990	60560	38286	34401	30854
35403	31388	58945	35647	34621	59265
38043	33775	37364	33854	36955	60554
59073	33210	58732	33544	37012	34533
35875	32032	36013	33451	34587	32119
35996	31533	36940	33218	34363	59101
35397	31249	40310	35880	34330	60134
49309	32321	37591	34020	34582	59920
36306	33904	36015	31065	37155	33155
41209	35005	35364	57654	36370	34015
62403	33945	35612	33137	34148	31124
40360	34423	56709	61244	33833	30686
40358	33950	37835	32197	33437	56671
40134	34714	56965	33528	33537	31201
41280	36574	34604	36623	37261	23194
39927	34201	34076	34705	35393	32714
39539	32910	33934	31793	33596	30479
38924	30291	34387	58611	33090	58847
42634	32163	36745	31340	32444	29997
39357	27409	57986	33057	32926	58806
40777	34825	35212	59795	36471	60579
38914	34583	34644	32486	36811	33356
38681	32955	34262	31772	33714	30230
38047	32633	35240	31049	33165	57376
60423	31998	59796	31672	32833	56327
37550	32845	35997	33566	33039	29328
40327	36755	35445	34823	35580	30877
36126	34345	34909	32568	36550	34547
35947	32587	55753	32125	33809	31134
36169	32371	36255	31393	33504	31107
35858	32170	36945	59738	33423	30285
36316	32975	34584	34214	33157	30753
40230	35425	34420	35149	34746	31956
37592	33635	33955	34187	36383	33396
59879	32078	34622	33846	32716	30783
37904	31498	57382	33427	32525	30403
37766	31854	58406	33891	32172	29971
37635	32028	34698	35321	32381	59469
38692	35377	55821	33924	34428	60941
59963	33955	34075	32122	36279	33710
39021	31850	34460	58615	32991	30773
38875	31135	35528	33403	32665	58939
38267	30442	37028	61843	31993	59205
52184	30812	36024	61096	32409	59252
40526	33106	36094	33098	33571	31094
38134	35307	35756	33735	35938	34640
61687	34024	57263	35813	34565	32723
37853	33904	39152	38754	31949	32578
37506	33724	57270	36171	33703	59641
38222	34717	34443	34948	34209	29411
40799	36700	33912	37221	38144	37126
37267	35119	33575	59422	39380	35256
36542	33469	34168	33979	35454	31615
36282	30756	37386	32816	34909	55887
38839	33207	58177	31709	31366	30555
36479	27627	34800	33109	35042	57597
38662	36206	34195	35042	38194	61847
38330	36793	33725	35356	38071	35234
36662	34684	34256	33341	35707	32659
36184	33421	56923	32962	35227	59342
59425	33084	41044	32552	34662	58233
36281	33796	40874	37523	35172	32439
37489	35465	40636	34752	39496	36357
36897	35619	61824	34128	36526	35101
36264	34749	41895	33404	35058	32638
37086	34133	39284	33103	34717	32690
36878	34095	38950	33542	34589	31925
37213	34239	38371	36897	34527	32751
41120	37162	37890	33923	37350	35398
39541	35987	38070	32114	36426	35678
60287	33086	61173	58235	34062	31573
38432	32161	55792	31203	33577	30799
38559	32256	39023	60257	33209	30646
38658	32408	59257	58275	33591	59990
39460	35627	37660	31641	35881	60916
59499	36455	37726	31795	36841	33763
38132	34620	39165	34770	34513	31668
37935	33683	37188	36887	33680	58304
37646	33659	35852	35373	33181	57082
51477	34234	35644	60769	33526	58395
40433	37583	35287	34871	36764	34126
37656	33481	55769	37114	36228	32273
60661	33261	39534	58295	33554	31039
37547	32982	58432	34046	33371	30743
37457	32355	34737	33910	33089	58738
37541	33287	34224	33054	33218	30672
40193	36853	33802	33683	34652	31357
37047	33835	34251	36944	35343	33147
36899	32452	38333	35617	33415	31389
36990	29470	57986	33970	33143	59026
39132	31966	34855	33609	32807	30311
36475	25674	34365	32682	32930	57945
38706	35964	33960	39148	34534	60443
37792	34163	34419	35107	36992	33648
37416	32389	58782	32933	33768	31299
37078	31520	40709	33321	33718	59908
60576	31455	40553	31722	33443	60474
36310	32082	40744	33234	33821	31374
38235	34718	41878	37246	34854	33436
37360	34258	40631	33430	37204	34620
35245	31762	39285	31066	35314	32453
35284	32078	39123	58256	35232	32997
35029	31328	38888	31749	35735	31100
35271	32115	38876	61250	35537	32648
37305	32815	61514	31196	36905	34477
37740	34114	60343	31177	35814	33540
58980	32805	40081	34632	34002	31708
35921	33002	60722	34812	33555	31802
35253	31836	39023	31737	33421	31089
35437	32806	38791	60381	33795	59462
36394	33941	40944	31563	36146	58775
59118	35403	36849	33235	36165	33437
36060	32903	35551	56698	34669	32411
35561	32628	34997	31990	34115	58293
35360	33179	35086	31058	33778	56643
49787	32514	56644	29786	34254	59799
37042	34320	39908	30976	38987	35601
36784	33804	56555	32511	34386	32396
58131	32534	34746	33460	33164	29515
36498	32511	34011	31350	32998	30615
36137	29884	33675	30717	32759	56474
36785	32438	33969	30851	32866	30096
40086	36922	37408	59597	33945	30579
36486	33503	59103	35328	34655	32097
35896	31758	34667	34806	33107	29667
36081	28164	33966	33277	32721	58639
37135	31229	33353	32742	32275	28665
35821	24362	33975	32916	32600	57726
38175	34437	57751	33100	34865	61679
37106	34018	35729	33861	35168	32397
36388	32487	35452	33887	34065	30592
36059	31484	34971	31821	33580	60323
56426	31369	56643	58674	33373	59930
35283	31535	36529	33043	33906	30309
37399	34993	36672	60756	37210	33002
38515	33039	34795	59995	36823	32824
38003	32077	34555	32184	33090	30099
37557	31311	34142	33611	32948	29472
37899	31353	34417	35199	33170	29484
38139	31215	57477	37027	32834	29924
39649	32090	57249	34713	34643	31305
38042	31589	35474	34072	35833	31774
59828	30499	56463	36338	32533	29491
37732	30638	34918	58825	32111	28591
37317	29702	35330	33685	31827	28439
37656	30326	37620	33651	32091	57584
38413	32087	37053	32790	34070	59961
58960	32578	35722	33607	36701	31842
36873	31954	35250	35353	33351	29577
36510	31078	35130	35649	33067	57952
35812	30684	56055	33661	32746	57698
50069	31098	36861	34079	33061	57190
38090	33702	55956	32869	33531	31420
38883	35101	33671	62414	34443	30898
60471	34477	33378	38589	34138	30979
37656	34620	33058	33876	33799	31022
37649	33867	33858	32902	33500	57992
38333	34315	35697	31846	33823	31367
39621	34683	56907	31753	35875	33672
37377	34409	34134	32271	30999	31784
36693	33167	33837	33826	33271	30863
36244	28832	33183	30993	32990	58512
37692	32503	34171	30149	32701	29866
37442	24193	55661	58928	33079	58036
39356	34668	39585	30906	35336	58229
36774	33743	39459	61221	33024	29095
36669	32700	38986	60850	33478	28447
36900	32224	61984	59940	33090	59123
60016	31938	40127	31061	32325	58933
36697	32446	39497	31986	32910	31390
38679	35859	38853	34993	35573	33372
36321	32828	38589	37127	38857	37072
38354	33828	38444	33928	35867	33673
38968	33252	37774	33338	35533	33759
38881	33431	59987	35723	35990	33348
39561	33232	53907	61383	35878	33807
40565	34453	38075	32256	37358	34774
37830	33849	61612	31781	37736	36043
58963	31929	38333	31566	34755	32191
37905	32044	38111	32246	34295	31381
37973	31486	39361	34168	33942	30786
38349	32786	35949	34900	34064	59315
38918	33856	34252	32341	36075	59186
51613	28779	33741	32007	36375	34041
35543	33388	33514	31791	34453	32206
37153	33702	53850	60571	34165	59701
37278	32391	34037	38060	33915	59931
51342	33180	54985		34131	58664
38598	35195	32747		31647	33604
38589	34468	32420		33268	31201
59855	33700	31698		32677	30431
37972	33071	32544		32285	30449
37866	32843	34568		31914	59539
38285	33477	57296		32163	30626
38572	34802	33481		35876	34061
38480	32859	32810		32696	31589
37902	31431	32577		32631	29920
37413	27267	33435		32274	59709
37797	30310	57440		31811	29512
37689	21991	37476		31955	60142
38245	33627	37263		36066	61850
35660	32229	37110		31119	28414
35884	31194	59668		32481	27218
35927	30440	38990		32175	59589
58365	30006	38440		31762	57941
36592	31193	36125		31972	29833
38577	33794	35416		35745	31792
31591	33360	34791		38909	36102
34689	31834	35075		34662	32247
35690	32254	58019		34312	31747
35457	31878	58906		35042	31667
35548	32208	37690		34291	31333
37522	34656	56518		35809	33775
35478	32870	34848		37426	33437
57070	31646	35445		32778	30740
35350	31265	38471		32403	29364
34911	30913			31951	29244
34670	31615			32602	58642
37131	34011			35019	59923
52915	29205			37867	32654
34989	31515			33771	30340
34824	31198			32762	56549
34463	30789			32330	56262
48147	30992			33407	57863
37747	33718			28806	32428
